# Supplementary material for: Persisting fetal clonotypes influence the structure and overlap of adult human T cell receptor repertoires
Source: PLoS Comput Biol. 2017 Jul 6;13(7):e1005572. doi: 10.1371/journal.pcbi.1005572 (PMC5500008; doi:10.1371/journal.pcbi.1005572)
Supplement: S1 Table — (XLSX) [file pcbi.1005572.s014.xlsx]

## Sheet: Sheet1
SMART-Mk cap-switching oligonucleotides
MK-108	CAGUGGUAUCAACGCAGAGUACNNNNNNUAATGCUNNNNNNUCTT(rG)(rG)(rG)(rG)
MK-248	CAGUGGUAUCAACGCAGAGUACNNNNUNNTGGCANNUNNNNNNUCTT(rG)(rG)(rG)(rG)
MK-253	CAGUGGUAUCAACGCAGAGUACNNNNUNNTTATGNNUNNNNNNUCTT(rG)(rG)(rG)(rG)
MK-103	CAGUGGUAUCAACGCAGAGUACNNNNNNUAACGGUNNNNNNUCTT(rG)(rG)(rG)(rG)
MK-257	CAGUGGUAUCAACGCAGAGUACNNNNUNNTTGCGNNUNNNNNNUCTT(rG)(rG)(rG)(rG)
MK-143	CAGUGGUAUCAACGCAGAGUACNNNNNNUCAGATUNNNNNNUCTT(rG)(rG)(rG)(rG)
MK-135	CAGUGGUAUCAACGCAGAGUACNNNNNNUATGCAUNNNNNNUCTT(rG)(rG)(rG)(rG)
MK-227	CAGUGGUAUCAACGCAGAGUACNNNNUNNTAACCNNUNNNNNNUCTT(rG)(rG)(rG)(rG)
cDNA synthesis primers
BC_uni_R4vvshort	TGGAGTCATTGA
TRAC_R2	ACACATCAGAATCCTTACTTTG
PCR I step primers
Sm1msq	GAGATCTACACGAGTCAGCAGTGGTATCAACGCAG
RPbcj1	CGACTCAGATTGGTACACCTTGTTCAGGTCCTC
RPbcj2	CGACTCAGATTGGTACACGTTTTTCAGGTCCTC
RPacj	CGACTCAAGTGTGTGGGTCAGGGTTCTGGATAT
PCR II step primers (XXXXX stands for TruSeq index)
Sm-out-msq	AATGATACGGCGACCACCGAGATCTACACGAGTCA
Il-bcj-indX	CAAGCAGAAGACGGCATACGAGATXXXXXXCGACTCAGATTGGTAC
Il-acj-indX	CAAGCAGAAGACGGCATACGAGATXXXXXXCGACTCAAGTGTGTGG
Custom sequencing primers
IL-AIRP	ATATCCAGAACCCTGACCCACACACTTGAGTCG
IL-IRP-b1	GAGGACCTGAAAAACGTGTACCAATCTGAGTCG
IL-IRP-b2	GAGGACCTGAACAAGGTGTACCAATCTGAGTCG
IL-RP1-msq	ACACGAGTCAGCAGTGGTATCAACGCAGAGTAC
IL-RP2-b1	CGACTCAGATTGGTACACGTTTTTCAGGTCCTC
IL-RP2-b2	CGACTCAGATTGGTACACCTTGTTCAGGTCCTC
IL-ARP2	CGACTCAAGTGTGTGGGTCAGGGTTCTGGATAT
