# Supplementary material for: Persisting fetal clonotypes influence the structure and overlap of adult human T cell receptor repertoires
Source: PLoS Comput Biol. 2017 Jul 6;13(7):e1005572. doi: 10.1371/journal.pcbi.1005572 (PMC5500008; doi:10.1371/journal.pcbi.1005572)
Supplement: S3 Table — Percentage of the naive T-cells defined using flow cytometry, see [23] for details. (XLSX) [file pcbi.1005572.s016.xlsx]

## Sheet: Sheet1
Sample id	fraction of 0 ins in top 2000	Naïve,%	Age
A2-i132	0.015056135255	73.7	6
A2-i131	0.010037196444	43	9
A2-i136	0.027691639038	40	10
A2-i129	0.0108412940125	57	11
A2-i134	0.021007545075	68	16
A2-i133	0.0119257041822	60.9	16
A4-i194	0.013765206508	55	20
A4-i195	0.0119673129492	59	21
A4-i191	0.01637900271	45	22
A4-i192	0.012716977224	56	24
A4-i189	0.012839842368	44	25
A6-I201ob	0.0091925381272	NA	30
A3-i110	0.0078554903232	36.4	34
A3-i101	0.0107838068688	55	36
A4-i101	0.0090257537105	27	36
A4-i102	0.00628983345724	27.6	37
A3-i107	0.00851643362094	43	39
A4-i107	0.0064344051544	26	39
A3-i106	0.016159136094	39.4	43
A3-i102	0.0107591339774	27.3	43
A4-i110	0.018164859228	40	43
A4-i106	0.00642081990976	31	43
A5-S23	0.0046042762969	21.3	50
A5-S24	0.0061143105585	29.9	50
A6-I160	0.008621670788	38.9	51
A5-S21	0.0086245934928	51.3	51
A6-I215ob	0.00819076572358	NA	51
A5-S22	0.00695571384444	48.5	51
A6-I150	0.0061129801278	NA	51
A5-S20	0.00387005779589	25	51
A5-S19	0.0080402564192	41.2	55
A4-i185	0.0085319088075	29.6	61
A4-i186	0.00532914538306	14.6	61
A4-i184	0.00405847825812	21	61
A4-i188	0.00663226556694	18	61
A4-i128	0.0058717051432	23	62
A4-i125	0.00476704046791	4.5	64
A4-i124	0.00394006128853	16.3	66
A2-i141	0.0060990185169	30	71
A2-i140	0.0081195988401	47	73
A2-i138	0.00507840452028	6.7	74
A2-i139	0.008749966888	28.2	75
A4-i122	0.00606575047668	33	85
A3-i145	0.004749303571	37	86
A4-i132	0.0034771649962	14.5	87
A4-i183	0.00723588404502	24.6	87
A3-i150	0.0037069726895	13.3	87
A6-I214ob	0.0046188525124	21	88
A5-S10	0.007023235658	NA	89
A4-i118	0.00512286685575	54	89
A4-i127	0.005589445878	12.7	90
A5-S9	0.00642820638494	26.5	90
A6-I211ob	0.00432554146357	8.4	91
A5-S8	0.00421932231855	4.5	92
A5-S7	0.0078096377085	4.7	92
A6-I210ob	0.00368734455504	7.4	92
A6-I208ob	0.0045677109953	8.7	93
A5-S4	0.0046450251048	30.8	93
A6-I207ob	0.0044350512973	27.6	94
A6-I206ob	0.0061812657375	6.2	95
A6-I205ob	0.00481739413682	7.5	95
A5-S3	0.0040549739527	12.4	98
A6-I204ob	0.00431740407138	10.3	99
A5-S2	0.00486991171424	15.5	100
A5-S1	0.00541415235339	NA	103
